# Supplementary material for: Minimal Effects of Medium-Chain Triglyceride Supplementation on the Intestinal Microbiome Composition of Premature Infants: A Single-Center Pilot Study
Source: Nutrients. 2022 May 22;14(10):2159. doi: 10.3390/nu14102159 (PMC9145469; doi:10.3390/nu14102159)
Supplement: Supplementary file 1 [file nutrients-14-02159-s001.zip]

Archive with 1 entries (1 files):
- nutrients-1710647-supplementary.pdf
